# Supplementary material for: Assessment of Phenotype Relevant Amino Acid Residues in TEM-β-Lactamases by Mathematical Modelling and Experimental Approval
Source: Microorganisms. 2021 Aug 13;9(8):1726. doi: 10.3390/microorganisms9081726 (PMC8399295; doi:10.3390/microorganisms9081726)
Supplement: Supplementary file 1 [file microorganisms-09-01726-s001.zip]

Archive with 3 entries (3 files):
- Data Set S1.xlsx
- Supplementary Tables and Figures.pdf
- TEM secondary structure supplement.xlsx
