# Supplementary material for: Assessment of Phenotype Relevant Amino Acid Residues in TEM-β-Lactamases by Mathematical Modelling and Experimental Approval
Source: Microorganisms. 2021 Aug 13;9(8):1726. doi: 10.3390/microorganisms9081726 (PMC8399295; doi:10.3390/microorganisms9081726)
Supplement: Supplementary file 1 [file microorganisms-09-01726-s001.zip › TEM secondary structure supplement.xlsx]

## Sheet: struktur
Ambler numbering	3	4	5	6	7	8	9	10	11	12	13	14	15	16	17	18	19	20	21	22	23	24	25	26	27	28	29	30	31	32	33	34	35	36	37	38	39	40	41	42	43	44	45	46	47	48	49	50	51
TEM-1	M	S	I	Q	H	F	R	V	A	L	I	P	F	F	A	A	F	C	L	P	V	F	A	H	P	E	T	L	V	K	V	K	D	A	E	D	Q	L	G	A	R	V	G	Y	I	E	L	D	L
secondary structure (Fonze et. al*) h = alpha helix, b = beta sheet	signal peptide																									h1																b1
catalytic cleft
*Fonze, E.; Charlier, P.; To'th, Y.; Vermeire, M.; Raquet, X.; Dubus, A.; Frere, J.M. TEM1 beta-lactamase structure solved by molecular replacement and refined structure of the S235A mutant. Acta Crystallogr D Biol Crystallogr 1995, 51, 682-694, doi:10.1107/S0907444994014496.
[truncated: 237 more columns]
